# Supplementary material for: Targeting RANKL-independent osteoclastogenesis overcomes denosumab resistance in models of ER+ breast cancer bone metastasis
Source: J Clin Invest. 2026 May 15;136(10):e199285. doi: 10.1172/JCI199285 (PMC13178652; doi:10.1172/JCI199285)
Supplement: Supporting data values [file jci-136-199285-s312.xlsx]

## Sheet: Fig. 1C
12w
#1	#2	#3	#4	#5	#6
0	0	3.80054	3.16286	3.19153	5.16082
0	0	5.28939	4.9169	4.63307	3.95743
0	0	3.37196	3.54833	4.48018	4.23304
0	0	5.44601	5.06204	4.11496	3.99221
0	0	3.95139	5.33403	3.43152	4.83644
0	0	5.15819	3.64224	4.10708	5.1218
16w
#3	#4	#5	#6
2.64607	2.35701	10.6048	10.4037
1.00591	1.46526	9.55352	11.2194
1.02694	1.29307	9.94447	10.8067
1.62679	2.65578	11.1767	10.6366
1.39394	1.2852	8.82132	9.81174
2.16347	2.59571	11.2377	9.06951

## Sheet: Fig. 1D
12w
#1	#2	#3	#4	#5	#6
28	26	76	60	73	61
27	30	69	62	64	79
26	28	62	64	73	70
26	26	66	69	74	79
24	25	68	74	72	66
23	23	67	62	74	73
16w
#3	#4	#5	#6
19	23	93	85
20	17	91	94
22	24	95	96
23	18	87	83
21	15	97	83
18	20	100	89

## Sheet: Fig. 1E
Days after tumor resection	#3						#4						#5						#6
0	5500000	5780000	6120000	6220000	6740000	6990000	4530000	5220000	5290000	5350000	5810000	6780000	4710000	4750000	4830000	5630000	5900000	5930000	4200000	4350000	4530000	6550000	6790000	6790000
7	4920000	5300000	5440000	5650000	5740000	6240000	4150000	4660000	4710000	4920000	5450000	6370000	5400000	6160000	6860000	7010000	7150000	7500000	6330000	6380000	6870000	7220000	7390000	7620000
14	4280000	4290000	4420000	4910000	5090000	5880000	3770000	3830000	4080000	4500000	4840000	5840000	7470000	8610000	8910000	9180000	9500000	9980000	7320000	7530000	8020000	8550000	8860000	9730000
21	3630000	3700000	3810000	4320000	4430000	5270000	3370000	3650000	3720000	3880000	4600000	5260000	9640000	10100000	10700000	12700000	14200000	16800000	9010000	9030000	10600000	10600000	11100000	13000000
28	3020000	3070000	3430000	3500000	4080000	4960000	2570000	3260000	3430000	3480000	4310000	4840000	11800000	12900000	13400000	18300000	20800000	23100000	10800000	11600000	15900000	16200000	17500000	20900000

## Sheet: Fig. 2C
No. of trap+ multinuclear cells
#1	#2	#3	#4	#5	#6
20	23	53	62	62	62
28	25	56	59	51	60
25	27	59	63	65	46
No. of resorption pit x100 / slice
#1	#2	#3	#4	#5	#6
0.65	0.47	9.02	9.97	8.77	10.88
0.54	0.59	9.93	11.03	11.37	8.27
0.51	0.62	10.65	11.12	8.61	10.44

## Sheet: Fig. 2D
No. of trap+ multinuclear cells
#3	#4	#5	#6
19	14	50	56
15	24	47	45
20	17	58	53
No. of resorption pit x100 / slice
#3	#4	#5	#6
0.59	0.57	9.73	9.69
0.63	0.43	11.03	8.85
0.42	0.61	9.99	8

## Sheet: Fig. 3A
LOs
Particle Size (nm)	Intensity (Percent)
2300	0
2670	2.15
3090	8.25
3580	16.2
4150	22.8
4800	25.9
5560	24.6
6440	0
MVs
Particle Size (nm)	Intensity (Percent)
255	0
295	24
342	54.2
396	21.8
459	0
sEVs
Particle Size (nm)	Intensity (Percent)
106	0
122	1.05
142	9.12
164	19.5
190	25.5
220	23.7
255	15.5
295	5.69
342	0

## Sheet: Fig. 3B
#5 No. of TRAP+ multinuclear cells
Medium	LOs	MVs	sEVs	Supernatant
0	67	9	14	10
0	59	14	13	14
0	54	8	12	8
#5 TRAP activity
Medium	LOs	MVs	sEVs	Supernatant
0.02	27.67	5.39	4.32	5.88
0.01	31.99	4.11	5.13	5.44
0.01	28.44	5.18	5.22	4.8
#6 No. of TRAP+ multinuclear cells
Medium	LOs	MVs	sEVs	Supernatant
0	52	10	8	9
0	61	12	12	15
0	56	9	13	13
#6 TRAP activity
Medium	LOs	MVs	sEVs	Supernatant
0.02	35.2	5.4	5.8	4.99
0.02	26.61	5.21	5.33	5.64
0.01	30.01	4.9	4.63	5.33

## Sheet: Fig. 4C
#1	#2	#3	#4	#5	#6
0	0	0	0	9.99256	9.02896
0	0	0	0	8.39582	7.22653
0	0	0	0	8.5977	9.20976
0	0	0	0	6.31923	7.96575
0	0	0	0	8.44108	8.25975
0	0	0	0	8.87743	9.32834

## Sheet: Fig. 4D
4w-NO. of TRAP+ OCs
#1	#2	#3	#4	#5	#6
20	17	23	16	80	66
17	16	22	17	68	74
19	21	17	21	61	64
18	24	20	17	75	61
22	23	21	21	67	69
19	20	16	19	62	66
16w-NO. of TRAP+ OCs
#1	#2	#3	#4	#5	#6
18	17	19	20	95	82
19	21	23	22	94	90
19	23	24	16	91	83
22	18	18	17	86	83
23	22	17	23	81	87
20	18	18	18	92	92

## Sheet: Fig. 4E
Days after tumor cells injection	#1						#2						#3						#4						#5						#6
0	36900	33500	35200	51300	47200	50400	37100	57800	48700	46800	41600	41800	52500	42300	30500	38700	58900	59700	45100	48100	52500	56200	58300	59400	38100	61800	48300	43700	45000	54800	50900	54800	53200	30500	53600	54700
7	1	1	1	1	1	1	1	1	1	1	1	1	1	1	1	1	1	1	1	1	1	1	1	1	320	360	440	561	578	849	443	681	951	971	1060	1270
14	1	1	1	1	1	1	1	1	1	1	1	1	1	1	1	1	1	1	1	1	1	1	1	1	930	960	1180	1500	1580	2160	1050	1070	1480	1550	1690	2470
21	1	1	1	1	1	1	1	1	1	1	1	1	1	1	1	1	1	1	1	1	1	1	1	1	2020	2050	2680	3000	3420	4680	1960	1970	2460	2660	2960	4460
28	1	1	1	1	1	1	1	1	1	1	1	1	1	1	1	1	1	1	1	1	1	1	1	1	4420	4530	6760	7390	8720	13400	4160	4440	8520	9150	9460	15900
35	1	1	1	1	1	1	1	1	1	1	1	1	1	1	1	1	1	1	1	1	1	1	1	1	15200	23200	29300	31100	48500	64500	17100	17900	25500	27400	32700	42400
42	1	1	1	1	1	1	1	1	1	1	1	1	1	1	1	1	1	1	1	1	1	1	1	1	57400	58400	71000	87000	96400	139000	53800	56800	67100	74600	91900	142000
49	1	1	1	1	1	1	1	1	1	1	1	1	1	1	1	1	1	1	1	1	1	1	1	1	228000	242000	363000	382000	438000	587000	151000	189000	221000	261000	266000	464000
56	1	1	1	1	1	1	1	1	1	1	1	1	1	1	1	1	1	1	1	1	1	1	1	1	558000	574000	796000	839000	845000	1360000	523000	586000	598000	633000	765000	1340000
63	1	1	1	1	1	1	1	1	1	1	1	1	1	1	1	1	1	1	1	1	1	1	1	1	1960000	2020000	2040000	2560000	3880000	4490000	1690000	1980000	3730000	3860000	4160000	5290000
70	1	1	1	1	1	1	1	1	1	1	1	1	1	1	1	1	1	1	1	1	1	1	1	1	4420000	4700000	7690000	7750000	8170000	13400000	5170000	5600000	7020000	8720000	9170000	13600000
77	1	1	1	1	1	1	1	1	1	1	1	1	1	1	1	1	1	1	1	1	1	1	1	1	7540000	7940000	9200000	10600000	11900000	16900000	7680000	7740000	9500000	10700000	11600000	17400000
84	1	1	1	1	1	1	1	1	1	1	1	1	1	1	1	1	1	1	1	1	1	1	1	1	13600000	13700000	15000000	21500000	23600000	25800000	13000000	15200000	17800000	18500000	21200000	23800000

[truncated: 118 more sheets: Fig. 5A, Fig. 5C, Fig. 5D, Fig. 5E, Fig. 6B, Fig. 6C, Fig. 6D, Fig. 7B, Fig. 7C, Fig. 7D, Fig. 7E, Fig. 8B, Fig. 8C, Fig. 8D, Fig. 8F, Fig. 8G, Fig. 8H, Fig. 8I, Fig. 8J, Fig. 9A …]
